# Supplementary material for: An In-Field Assessment of the P.ALP Device in Four Different Real Working Conditions: A Performance Evaluation in Particulate Matter Monitoring
Source: Toxics. 2024 Mar 22;12(4):233. doi: 10.3390/toxics12040233 (PMC11054920; doi:10.3390/toxics12040233)
Supplement: Supplementary file 1 [file toxics-12-00233-s001.zip]

Archive with 1 entries (1 files):
- toxics-2905489-supplementary.pdf
